# Supplementary material for: Autism and ADHD in the Era of Big Data; An Overview of Digital Resources for Patient, Genetic and Clinical Trials Information
Source: Genes (Basel). 2022 Aug 28;13(9):1551. doi: 10.3390/genes13091551 (PMC9498424; doi:10.3390/genes13091551)
Supplement: Supplementary file 1 [file genes-13-01551-s001.zip]

Archive with 1 entries (1 files):
- genes-1810670-supplementary.xls
